# Supplementary material for: Follicular Thyroid Adenoma and Follicular Thyroid Carcinoma—A Common or Distinct Background? Loss of Heterozygosity in Comprehensive Microarray Study
Source: Cancers (Basel). 2023 Jan 19;15(3):638. doi: 10.3390/cancers15030638 (PMC9913827; doi:10.3390/cancers15030638)
Supplement: Supplementary file 1 [file cancers-15-00638-s001.zip]

Archive with 1 entries (1 files):
- cancers-2109814-supplementary.pdf
